# Supplementary material for: Host-Plant Selection Behavior of Ophraella communa, a Biocontrol Agent of the Invasive Common Ragweed Ambrosia artemisiifolia
Source: Insects. 2023 Mar 29;14(4):334. doi: 10.3390/insects14040334 (PMC10146365; doi:10.3390/insects14040334)
Supplement: Supplementary file 1 [file insects-14-00334-s001.zip]

Archive with 1 entries (1 files):
- insects-2136368-supplementary.pdf
